# Supplementary material for: Identification of Novel Alleles and Structural Haplotypes of Major Histocompatibility Complex Class I and DRB Genes in Domestic Cat (Felis catus) by a Newly Developed NGS-Based Genotyping Method
Source: Front Genet. 2020 Jul 15;11:750. doi: 10.3389/fgene.2020.00750 (PMC7375346; doi:10.3389/fgene.2020.00750)
Supplement: Supplementary file 1 [file Data_Sheet_1.zip]

Archive with 10 entries (10 files):
- Supplementary Figure 1.pdf
- Supplementary Figure 2.PDF
- Supplementary Figure 3.PDF
- Supplementary Figure 4.PDF
- Supplementary Table 1.PDF
- Supplementary Table 2A.PDF
- Supplementary Table 2B.PDF
- Supplementary Table 3.PDF
- Supplementary Table 4.pdf
- Supplementary Table 5.PDF
